# Supplementary material for: Lactate transporter MCT4 regulates the hub genes for lipid metabolism and inflammation to attenuate intracellular lipid accumulation in non-alcoholic fatty liver disease
Source: Genes Dis. 2025 Feb 15;12(4):101554. doi: 10.1016/j.gendis.2025.101554 (PMC12052676; doi:10.1016/j.gendis.2025.101554)
Supplement: Table S1 — List of touchdown-quantitative PCR primers. [file mmc2.xlsx]

## Sheet: Sheet1
Table S1. List of TqPCR primers
Gene	Forward primer	Reverse Primer	Accession No.
Mouse Lipe	CGTGCCAGCCACAACCTA	TGCAGGAAGTCAGCGGTG	NM_001039507.2
Mouse Atgl	AGGTGGAACTGCGACGTG	CGGGAAGGCCACATTGGT	NM_001163689.1
Mouse Cpt1a	CGTCAAGGACAGCAGGCA	CCAGGGCACTCTGTCTGC	NM_013495.2
Mouse Mlxipl	TGTCCCCAAAGCAGAGCG	GTGGACACTCAGTGCCCC	NM_021455.4
Mouse Acly	AGCCTTTGACAGCGGCAT	CATAGTCGAGCAGCGGGG	NM_001199296.1
Mouse Acaca	GTGTTTGCTGGCCAGTGC	TGCCCGTGTGAAGCTCAG	NM_133360.3
Mouse Fasn	CTCGGCTCGATGGCTCAG	GGGATGTGCCACAGTGCT	NM_007988.3
Mouse Scd1	TGCCGCGCATCTCTATGG	AGTTGTGGAAGCCCTCGC	NM_009127.4
Mouse Pparγ	TGCCTTGCTGTGGGGATG	CCAGGGCTCGCAGATCAG	NM_001127330.3
Mouse Gpam	TTCCTGCACGCCACAGAG	TCTCGCCAGCCATCCTCT	NM_001356285.2
Mouse Plin2	GAACCAGCCAACGTCCGA	TCCTTTCCACGCTGCCAG	NM_007408.3
Mouse Plin3	GAGCATGTGTGTGGCCCT	CTCTGGCTATGCGCTCCC	NM_025836.3
Mouse Dgat1	GGTTTCCGTCCAGGGTGG	GATCCCAGTAGCCGTCGC	NM_010046.4
Mouse Dgat2	ACTTCCGGATGCCTGTGC	AGGCATGGAGCTCAGGGA	NM_026384.3
Mouse Mogat1	CCTTCCTCCTGCTCGTGC	GCCAGCTTTGGACCCAGT	NM_026713.3
Mouse Mogat2	CTTGGCCCAGCTCTGCAT	CGGCTTGTCCCAGTCCAG	NM_177448.4
Mouse Ctnnb1	TGCAGCTTCTGGGTTCCG	GCACAGATGGCAGGCTCA	NM_001165902.1
Mouse Apoc3	ACCCAGCCATCTAGCCCA	ACAGAGCCCAGCAGCAAG	NM_001289755.1
Mouse Lum	TCTTCCCCCAACCCCGAT	CCAATCACGCCAGCCTCT	NM_008524.2
Mouse Olr1	CGGAAGAAGCCTGGCCAA	GCGAACACAGCTCCGTCT	NM_001301094.1
Mouse Prkcg	GACCCCACCCGCTTTCTC	CCCAGGAACGCAGAAGGG	NM_001291434.2
Mouse Fst	AAGGTTGGCAGAGGTCGC	AGCACGCCAGAAGAGCAG	NM_001301373.1
Mouse Abhd3	GCGTGGGCTTGTCACTGA	TCTGTCCTCGGCTCTCCC	NM_134130.1
Mouse Dgke	TGGACCTGATGCCCTCAT	ACCGCCCCAGTATCCAAT	NM_001362845.1
Mouse Irf7	TCTTCCGCGTACCCTGGA	TGGAGTGCACAGCGGAAG	NM_001252600.1
Mouse Cd74	CTGTCCTGGTGGCTCTGC	AGGGAGTAGCCATCCGCA	NM_001042605.1
Mouse Apoe	GGGATGCCGAGGATCTGC	CTTGCTCCACCAGAGGCC	NM_001305819.1
Mouse Spp1	CTCCTCCCTCCCGGTGAA	GCATTCTGTGGCGCAAGG	NM_009263.3
Mouse Mmp8	CCAGCACACCCAAAGCCT	GCTGAGGATGCCGTCTCC	NM_008611.4
Mouse Saa3	TCCATGCTCGGGGGAACT	GGTCGGAAGTGGTTGGGG	NM_011315.3
Mouse Hsd11b1	TGGGAGCCCATGTGGTAT	CGCACAGAGTGGATGTCG	NM_001044751.2
Mouse Ifi44	TCTGTGTTCAAGGGCAGCA	TTCTCACCCAGCCCCAGT	NM_001370771.1
Mouse Arg2	TGGTCCAGCTGCCATTCG	AGGCCCACTGAACGAGGA	NM_009705.3
Mouse Pdk4	CCCGCTGTCCATGAAGCA	TCACCAGCTGCACCGAAG	NM_013743.2
Mouse Ccl2	ATGCTTCTGGGCCTGCTG	TTGGGACACCTGCTGCTG	NM_011333.3
Mouse Steap4	AAGCCGGCAGGTGTTTGT	CGCACAGCACAGAGGACA	NM_054098.3
Mouse Gnas	AAGTCCCAGACCTTGCGC	TCCTGGGGGTGGGCTATC	NM_001077507.2
Mouse Hacd1	CGCCTGGCTCACCTTCTA	GGACCCCAGTCACAAGCA	NM_001012396.2
Mouse Pik3c2b	CTCCCCGGACACACACTC	AAGAGCAGGCGCAGCTTA	NM_001099276.2
MouseTbxas1	AGAGCGATACGGGCCTCT	TTGAATGCGTCCCTGGAT	NM_001410475.1
Mouse Acsbg1	CCCCCACTTCATGTCCAG	CCGAATCAATGGCCTCAC	NM_053178.2
Mouse Acot2	CTTTGCCGTGATGGCTCT	GCCAAGTTCACCCCCTTT	NM_134188.3
Mouse Fabp4	AGTGGGAGTGGGCTTTGC	CCTTCCTGTCGTCTGCGG	NM_001409513.1
Mouse Mtln	GAGAGGACGCTGCAGGTG	CAGGCCAGGTCCAGCTTT	NM_001384135.1
Mouse Hp	GAGCCCTGGGAGCTGTTG	CACCCCATCTCCTTCGGC	NM_001329965.1
Mouse Cxcl1	CGCTCGCTTCTCTGTGCA	TCGGTTTGGGTGCAGTGG	NM_008176.3
Mouse Cxcl5	GTTGCTGTTCACGCTGCC	CACTGTGGACCTGCAGGG	NM_009141.3
Mouse Serpina3g	TGCACTGTGGTGGAGCTG	TGGAGAACTTGGGCAGGC	NM_001353612.1
Mouse Ccl7	ACCAGATGGGCCCAATGC	AGCCTCCTCGACCCACTT	NM_013654.3
Mouse Colec11	CCAAAGACGAGGCAGCCA	TCTCCACTGCGCCACTTG	NM_001313978.2
Mouse Cp	CAAGCAGGGCCTGGGAAA	GCCCAAGGATGCCCAAGT	NM_001276248.2
Mouse C3	GTGGTCTTGTCCCTGCCC	GTTTGTTGCCCAGGTGCG	NM_009778.3
Mouse Zbp1	CCTGCAGGTGTTGAGCGA	CCCCGCCTATGCTCCATG	NM_001139519.1
Mouse C1s1	TATCCCCAGGCGTACCCC	CTTGCTGGTCCTCTGGCC	NM_001097617.1
Mouse Casp4	CAGTGTGGACCCAGGCAG	AGCCTTTCGTGTACGGCC	NM_001379318.1
Mouse Vcam1	CCATGGCCCTCACTTGCA	CCAGCTTCCCAGAGCCAC	NM_011693.3
Mouse Cd14	CAATTGTTTGGGGGCGGC	AAATCCCGAGCACACGCA	NM_009841.4
Mouse Il17f	GAACCGCTCCAGTTCCCC	TGCTGAATGGCGACGGAG	NM_145856.2
Mouse Mapkapk5	ACCTTCATCCCCTCCGCT	GTCCTCCGACATGCTCCG	NM_010765.2
Mouse Aqp3	GGCTTCGCTGTCACCCTT	CCCCAGTGTCTGTGCCAG	NM_016689.2
Mouse Pik3r5	CAACCCTGCCTCTGCGAA	GGGAGTTGGGTGGTGAGC	NM_177320.2
Mouse Csf1r	GAAACGGTGACCCTGCGA	AGGGTGCTTCCGGGAGAT	NM_001037859.2
Mouse Dgka	GGAGGCTGTCATTCCGGG	CACGGAGCAACCCACAGT	NM_001358745.2
Mouse Pik3ap1	CGATCCGAGTCCTTCCGC	GGGGCCGCTCTCATACAC	NM_031376.4
Mouse Abcb4	TGCGGGAAGAGCACAGTG	GACCCGGCTGTTGTCTCC	NM_008830.2
Mouse Mest	GGAGGTGTGCTTTCCCCC	CGATGACCAGGTTGCCGT	NM_001252292.1
Mouse Lyrm1	CACGGCCCGGATTGAGAT	TGAAGTCCCCGACCTCGT	NM_001285959.1
Mouse Gapdh	ATGCCATCACTGCCACCC	GCCAGTGAGCTTCCCGTT	NM_001289726.1
Human Mct4	TCCGCTCTGCAGTGTGTG	CAACCCCGTGATGACCCC	NM_001042422.3
Mouse Mct4	GCCGTCCTCTTTGGCTGT	ACACACTGCAGAGCGGTC	NM_001038653.1
