# Supplementary material for: Lactate transporter MCT4 regulates the hub genes for lipid metabolism and inflammation to attenuate intracellular lipid accumulation in non-alcoholic fatty liver disease
Source: Genes Dis. 2025 Feb 15;12(4):101554. doi: 10.1016/j.gendis.2025.101554 (PMC12052676; doi:10.1016/j.gendis.2025.101554)
Supplement: Table S2 — Fragments per kilo base per million mapped reads of differentially expressed genes. [file mmc3.xlsx]

## Sheet: Ad-MCT4,AdR-siMCT4 vs Ad-RFP
Table S2. FPKM for differentially expressed genes
	Ad-MCT4	AdR-siMCT4
Hacd1	1.57759	1.10259
Pik3c2b	4.17186	1.48409
Tbxas1	4.69348	0.18921
Acsbg1	1.51372	0.196486
Dgke	1.71173	0.292771
Acot2	0.852378	0.608768
Hsd11b1	1.95596	2.18172
Steap4	5.92293	5.16129
Pdk4	2.71674	2.45032
Fabp4	2.16794	1.45882
Mtln	0.447147	0.397434
Saa3	5.78834	10.5607
Hp	6.67079	5.60935
Cxcl1	5.52137	4.54724
Ccl2	3.0447	1.84204
Cxcl5	3.0277	4.66961
Serpina3g	2.54923	2.35223
Ccl7	2.84657	1.80301
Colec11	0.339427	1.29775
Cp	2.03565	1.3002
C3	2.02667	2.24708
Zbp1	3.97278	3.75909
C1s1	2.31362	3.15881
Casp4	2.29821	1.08508
Vcam1	1.96823	1.60055
Cd14	2.2638	1.95696
Irf7	2.5403	1.4994
Arg2	3.09293	1.68047
Il17f	0.133519	0
Spp1	2.21609	0.679322
Mmp8	2.48023	1.54376
Apoe	0.579646	0.919179
Mapkapk5	0.799092	0.549889
Gnas	1.08838	0.733032
Ifi44	2.14269	1.86147
Aqp3	0.286121	0.531579
Pik3r5	2.79385	1.45214
Csf1r	3.44603	1.11441
Cd74	4.02704	2.95277
Dgka	1.95098	0.767368
Prkcg	0.800771	0.533005
Olr1	2.49211	1.01586
Lum	0.324391	0.57759
Fst	4.75584	1.1574
Pik3ap1	3.14882	0.897136
Abcb4	0.115589	0.196839
Mest	0.415274	0.0677022
Abhd3	4.44143	3.19417
Lyrm1	3.63448	1.47124
