# Supplementary material for: Lactate transporter MCT4 regulates the hub genes for lipid metabolism and inflammation to attenuate intracellular lipid accumulation in non-alcoholic fatty liver disease
Source: Genes Dis. 2025 Feb 15;12(4):101554. doi: 10.1016/j.gendis.2025.101554 (PMC12052676; doi:10.1016/j.gendis.2025.101554)
Supplement: Table S3 — Touchdown-quantitative PCR validation of differentially expressed genes. [file mmc4.xlsx]

## Sheet: Ad-MCT4 vs Ad-GFP
Table S3. TqPCR validation of differentially expressed genes
	Ad-MCT4	PValue
Hacd1	0.804798	0.017
Pik3c2b	0.857159	0.2244
Tbxas1	0.741004	0.0003
Acsbg1	0.889279	0.7218
Dgke	0.309813	<0.0001
Acot2	1.10519	0.8182
Hsd11b1	0.591689	<0.0001
Steap4	0.15409	<0.0001
Pdk4	0.700137	<0.0001
Fabp4	0.886497	0.6814
Mtln	0.850325	0.1796
Saa3	0.610279	<0.0001
Hp	0.721038	<0.0001
Cxcl1	1.00125	>0.9999
Ccl2	0.804974	0.0171
Cxcl5	0.856635	0.2267
Serpina3g	0.985794	>0.9999
Ccl7	1.06629	0.9993
Colec11	1.15147	0.1741
Cp	1.13057	0.442
C3	0.942831	>0.9999
Zbp1	0.863619	0.3222
C1s1	1.11895	0.5971
Casp4	1.04485	>0.9999
Vcam1	1.08052	0.9872
Cd14	0.982203	>0.9999
Irf7	0.714253	<0.0001
Arg2	0.748915	0.0005
Il17f	0.80081	0.0112
Spp1	1.57146	<0.0001
Mmp8	1.45066	<0.0001
Apoe	1.86677	<0.0001
Mapkapk5	0.913258	0.9995
Gnas	0.443208	<0.0001
Ifi44	0.559406	0.0002
Aqp3	1.27583	0.0586
Pik3r5	1.03439	>0.9999
Csf1r	0.905475	0.9988
Cd74	0.417982	<0.0001
Dgka	1.06419	>0.9999
Prkcg	1.2867	0.0419
Olr1	2.33512	<0.0001
Lum	1.65408	<0.0001
Fst	1.38124	0.002
Pik3ap1	0.877786	0.9656
Abcb4	0.773321	0.2025
Mest	0.8391	0.7414
Abhd3	1.39666	<0.0001
Lyrm1	1.01399	>0.9999

## Sheet: AdR-siMCT4 vs Ad-RFP
	AdR-siMCT4	PValue
Hacd1	0.979791	>0.9999
Pik3c2b	0.710788	<0.0001
Tbxas1	0.925093	0.9821
Acsbg1	0.871225	0.2502
Dgke	2.37096	<0.0001
Acot2	0.572314	<0.0001
Hsd11b1	0.606238	<0.0001
Steap4	0.565953	<0.0001
Pdk4	0.71392	<0.0001
Fabp4	0.80681	0.0057
Mtln	0.874984	0.3136
Saa3	0.692846	<0.0001
Hp	0.914832	0.9056
Cxcl1	0.71689	<0.0001
Ccl2	0.681716	<0.0001
Cxcl5	0.977725	>0.9999
Serpina3g	0.766914	0.0003
Ccl7	0.922497	0.9728
Colec11	0.80125	0.004
Cp	0.770097	0.0004
C3	0.860732	0.1577
Zbp1	1.10624	0.648
C1s1	1.24285	0.0002
Casp4	1.0885	0.9017
Vcam1	0.733589	<0.0001
Cd14	0.91802	0.9414
Irf7	1.62309	<0.0001
Arg2	0.520221	<0.0001
Il17f	0.994345	>0.9999
Spp1	0.680029	0.0082
Mmp8	0.600411	0.0004
Apoe	0.696313	0.0147
Mapkapk5	0.980019	>0.9999
Gnas	0.277331	<0.0001
Ifi44	0.640867	0.0019
Aqp3	0.749562	0.0852
Pik3r5	0.883325	0.9729
Csf1r	1.01251	>0.9999
Cd74	1.78479	<0.0001
Dgka	3.09778	<0.0001
Prkcg	3.06942	<0.0001
Olr1	2.53904	<0.0001
Lum	4.11516	<0.0001
Fst	2.59161	<0.0001
Pik3ap1	1.55891	<0.0001
Abcb4	1.41469	0.0002
Mest	1.54265	<0.0001
Abhd3	1.8232	<0.0001
Lyrm1	2.99193	<0.0001

## Sheet: merge_DEGs
	Ad-MCT4	AdR-siMCT4	PValue
Dgke	0.309813	2.37096	<0.0001
Hsd11b1	0.591689	0.606238	0.862
Steap4	0.15409	0.565953	<0.0001
Pdk4	0.700137	0.71392	0.8692
Saa3	0.610279	0.692846	0.3269
Ccl2	0.804974	0.681716	0.1464
Irf7	0.714253	1.62309	<0.0001
Arg2	0.748915	0.520221	0.009
Spp1	1.57146	0.680029	<0.0001
Mmp8	1.45066	0.600411	<0.0001
Apoe	1.86677	0.696313	<0.0001
Gnas	0.443208	0.277331	0.0532
Ifi44	0.559406	0.640867	0.3333
Cd74	0.417982	1.78479	<0.0001
Prkcg	1.2867	3.06942	<0.0001
Olr1	2.33512	2.53904	0.0189
Lum	1.65408	4.11516	<0.0001
Fst	1.38124	2.59161	<0.0001
Abhd3	1.39666	1.8232	<0.0001
